# Supplementary material for: A Myb enhancer-guided analysis of basophil and mast cell differentiation
Source: Nat Commun. 2022 Nov 18;13:7064. doi: 10.1038/s41467-022-34906-1 (PMC9674656; doi:10.1038/s41467-022-34906-1)
Supplement: Supplementary file 3 — Source Data [file 41467_2022_34906_MOESM3_ESM.xlsx]

## Sheet: Fig2A
BM_Lin+												mean	SD	n
LSK		0	0.092	0.16	0	0	0.17	0.18	0.61	0	0	0.1212	0.18873	10
LS-K		2.04	1.52	2.39	2.37	1.12	2.78	4.29	2.15	4	3.36	2.602	1.02176	10
Gr1-	CD11b+Gr1-	4.82	2.13	1.35	1.96							2.565	1.54018	4
Gr1+	CD11b+Gr1+	0.055	0.014	0.023	0.042							0.0335	0.0184842	4
B		0.03	0	0	0							0.0075	0.015	4
CD4+ T		0.1	0	0	0							0.025	0.05	4
CD8+ T		0.054	0	0	0							0.0135	0.027	4
Ery		0.039	0.074	0.09	0							0.05075	0.0399781	4
### Post hoc test: games-howell
diff ci.lo ci.hi t df p
2_LS-K-1_LSK 2.48 1.24 3.72 7.55 9.61 <.001
3_Gr1--1_LSK 2.44 -2.35 7.24 3.16 3.04 .264
4_Gr1+-1_LSK -0.09 -0.32 0.14 1.45 9.42 .815
5_B-1_LSK -0.11 -0.34 0.12 1.89 9.28 .585
6_CD4-1_LSK -0.10 -0.33 0.14 1.49 11.38 .800
7_CD8-1_LSK -0.11 -0.34 0.12 1.76 9.87 .656
8_Ter-1_LSK -0.07 -0.30 0.16 1.12 10.73 .939
3_Gr1--2_LS-K -0.04 -4.31 4.24 0.04 4.11 1.000
4_Gr1+-2_LS-K -2.57 -3.81 -1.33 7.95 9.01 <.001
5_B-2_LS-K -2.59 -3.84 -1.35 8.03 9.01 <.001
6_CD4-2_LS-K -2.58 -3.82 -1.34 7.95 9.11 <.001
7_CD8-2_LS-K -2.59 -3.83 -1.35 8.00 9.03 <.001
8_Ter-2_LS-K -2.55 -3.79 -1.31 7.88 9.07 <.001
4_Gr1+-3_Gr1- -2.53 -7.35 2.29 3.29 3.00 .245
5_B-3_Gr1- -2.56 -7.38 2.26 3.32 3.00 .240
6_CD4-3_Gr1- -2.54 -7.36 2.28 3.30 3.01 .244
7_CD8-3_Gr1- -2.55 -7.37 2.27 3.31 3.00 .241
8_Ter-3_Gr1- -2.51 -7.33 2.30 3.26 3.00 .249
5_B-4_Gr1+ -0.03 -0.08 0.03 2.18 5.76 .464
6_CD4-4_Gr1+ -0.01 -0.15 0.13 0.32 3.80 1.000
7_CD8-4_Gr1+ -0.02 -0.09 0.05 1.22 5.31 .896
8_Ter-4_Gr1+ 0.02 -0.09 0.13 0.78 4.23 .985
6_CD4-5_B 0.02 -0.13 0.16 0.67 3.54 .993
7_CD8-5_B 0.01 -0.07 0.08 0.39 4.69 1.000
8_Ter-5_B 0.04 -0.07 0.16 2.03 3.83 .557
7_CD8-6_CD4 -0.01 -0.15 0.13 0.40 4.61 1.000
8_Ter-6_CD4 0.03 -0.12 0.17 0.80 5.72 .986
8_Ter-7_CD8 0.04 -0.07 0.15 1.54 5.27 .765

## Sheet: Fig2B
BM LS-K												mean	SD	n
PreGM	PreGM	1.46	1.77	1.15	2.24	2.5	1.03					1.69167	0.590776	6
GMP	GMP	5.28	6.41	3.41	4.32	5.65	5.73					5.13333	1.08681	6
PreME	PreMegE	0.41	0.42	0.36	0.48	0.58	0.22					0.411667	0.120402	6
pCFUE	PreCFU-E	0.2	0.21	0	0.24	0.2	0.15					0.166667	0.086641	6
CFUE/pEr	CFU-E/ProEry	0.2	0.11	0.18	0.024	0.057	0.29					0.1435	0.0988651	6
MkP	MkP	0.097	0.28	0.28	0	0.17	0.18					0.167833	0.108167	6
### Post hoc test: games-howell
diff ci.lo ci.hi t df p
2_GMP-1_preGM 3.44 1.58 5.30 6.82 7.72 .001
3_PreMegE-1_preGM -1.28 -2.30 -0.26 5.20 5.41 .019
4_PreCFU-E-1_preGM -1.52 -2.55 -0.50 6.26 5.21 .009
5_CFU-E_PrE-1_preGM -1.55 -2.57 -0.53 6.33 5.28 .008
6_MkP-1_preGM -1.52 -2.54 -0.50 6.21 5.33 .009
3_PreMegE-2_GMP -4.72 -6.61 -2.84 10.58 5.12 .001
4_PreCFU-E-2_GMP -4.97 -6.86 -3.08 11.16 5.06 .001
5_CFU-E_PrE-2_GMP -4.99 -6.88 -3.10 11.20 5.08 .001
6_MkP-2_GMP -4.97 -6.85 -3.08 11.14 5.10 .001
4_PreCFU-E-3_PreMegE -0.24 -0.46 -0.03 4.05 9.08 .024
5_CFU-E_PrE-3_PreMegE -0.27 -0.49 -0.05 4.22 9.64 .017
6_MkP-3_PreMegE -0.24 -0.47 -0.01 3.69 9.89 .036
5_CFU-E_PrE-4_PreCFU-E -0.02 -0.21 0.16 0.43 9.83 .997
6_MkP-4_PreCFU-E 0.00 -0.20 0.20 0.02 9.54 1.000
6_MkP-5_CFU-E_PrE 0.02 -0.18 0.23 0.41 9.92 .998

## Sheet: Fig2C
GMP												mean	SD	n
BiGMP	Ly6C-GMP	21.9	13.6	15.1	7.86	7.46	15.8	20.3	14.3	20.2	16.1	15.262	4.87846	10
G-GMP	Ly6C+CD115-GMP	1.67		0.14	0.23	0		1.34	0.33		0.4	0.587143	0.64714	7
M-GMP	Ly6C+CD115+GMP	0		0	0	0		0.27	0.13		0.16	0.08	0.108474	7
### Post hoc test: games-howell
diff ci.lo ci.hi t df p
2_GM-1_BiGMP -14.67 -19.00 -10.35 9.40 9.45 <.001
3_MP-1_BiGMP -15.18 -19.49 -10.87 9.84 9.01 <.001
3_MP-2_GM -0.51 -1.26 0.24 2.04 6.34 .178

## Sheet: Fig3A
							mean	SD	p value	n
Myb	Ly6C-GFP-	1	1	1	1	1	1	0	0.101734	5
	Ly6C-GFP+	0.868833	1.28446	2.00602	1.12816	1.48125	1.35374	0.427948
	Ly6C+CD115-	0.5354	0.825605	0.752847	0.574788	0.723207	0.682369	0.122806
	Ly6C+CD115+	0.415854	0.536543	0.274383	0.45667	0.384313	0.413553	0.0964548
Gata1	Ly6C-GFP-	1	1	1			1	0	0.0180321	3
	Ly6C-GFP+	1.54399	1.93876	1.3962			1.62632	0.280495
	Ly6C+CD115-	0	0	0.00535209			0.00178403	0.00309003
	Ly6C+CD115+	0.00322788	0	0.0133877			0.00553851	0.00698653
Gata2	Ly6C-GFP-	1	1	1	1	1	1	0	0.00158237	5
	Ly6C-GFP+	2.0562	3.69783	2.49355	3.30296	4.84637	3.27938	1.08913
	Ly6C+CD115-	0.00893338	0.00872959	0.000880108	0.00885492	0.0030555	0.0060907	0.00384214
	Ly6C+CD115+	0.0325074	0.0378159	0.0127128	0.0391148	0.0104704	0.0265243	0.0138772
Tal1	Ly6C-GFP-	1	1	1	1	1	1	0	0.0435181	5
	Ly6C-GFP+	2.14286	1.31733	1.01111	2.56658	1.4058	1.68873	0.643042
	Ly6C+CD115-	0.234712	0.267071	0.160658	0.164795	0.398742	0.245196	0.0971799
	Ly6C+CD115+	0.197011	0.257683	0.0877236	0.200168	0.352906	0.219098	0.0968231
Gfi1	Ly6C-GFP-	1	1	1			1	0	0.0317371	3
	Ly6C-GFP+	3.70767	2.5696	5.74495			4.00741	1.60876
	Ly6C+CD115-	1.14459	0.880562	0.499976			0.841709	0.324058
	Ly6C+CD115+	0.159325	0.119498	0.105678			0.128167	0.0278541
Jun	Ly6C-GFP-	1	1	1			1	0	0.0402825	3
	Ly6C-GFP+	8.28939	3.50426	4.39341			5.39569	2.54515
	Ly6C+CD115-	0.189579	0.0187745	0.524737			0.244363	0.257392
	Ly6C+CD115+	0.526082	0.0346332	0.655078			0.405264	0.327392
Fcer1a	Ly6C-GFP-	1	1	1			1	0	0.00656822	3
	Ly6C-GFP+	5.3823	7.1921	4.15511			5.5765	1.52778
	Ly6C+CD115-	0.661332	0	0			0.220444	0.38182
	Ly6C+CD115+	0.36338	0	0			0.121127	0.209798
Apoe	Ly6C-GFP-	1	1	1	1	1	1	0	8.93266e-05	5
	Ly6C-GFP+	2.98757	3.94844	4.16573	3.72499	2.34732	3.43481	0.752483
	Ly6C+CD115-	0.0659781	0.229667	0.164656	0.041125	0.0625665	0.112798	0.0809319
	Ly6C+CD115+	0.0947016	0.167926	0.0784937	0.0645606	0.0346728	0.0880708	0.049791
Prss34	Ly6C-GFP-	1	1	1			1	0	9.30301e-05	3
	Ly6C-GFP+	4.0295	3.92243	4.57025			4.17406	0.347264
	Ly6C+CD115-	0	0	0			0	0
	Ly6C+CD115+	0	0	0			0	0
Cebpe	Ly6C-GFP-	1	1	1			1	0	0.274593	3
	Ly6C-GFP+	0.711116	1.09099	0.0850971			0.629067	0.507941
	Ly6C+CD115-	2.18918	5.58497	4.98019			4.25145	1.81139
	Ly6C+CD115+	0.326304	0.590147	0.400422			0.438958	0.136078
Csf3r	Ly6C-GFP-	1	1	1	1	1	1	0	0.0130733	5
	Ly6C-GFP+	0.213128	0.372553	1.11919	0.258851	0.416824	0.476108	0.368831
	Ly6C+CD115-	0.886346	1.615	1.4254	0.874235	2.24199	1.40859	0.569148
	Ly6C+CD115+	0.522913	0.678311	0.749192	0.5747	0.922828	0.689589	0.157369
Csf1r	Ly6C-GFP-	1	1	1	1		1	0	2.76837e-07	4
	Ly6C-GFP+	0.215462	0.242966	0.296197	0.146624		0.225312	0.0622503
	Ly6C+CD115-	0.167742	0.175262	0.152938	1.87266		0.592151	0.853724
	Ly6C+CD115+	2.37167	1.7742	2.37077	4.78115		2.82445	1.33448
Irf8	Ly6C-GFP-	1	1	1	1		1	0	1.04253e-07	4
	Ly6C-GFP+	0.0915317	0.00227544	0.12789	0		0.0554242	0.0644247
	Ly6C+CD115-	0.174475	0.202264	0.178252	1.05597		0.40274	0.435661
	Ly6C+CD115+	4.55083	3.54756	3.62058	3.0426		3.69039	0.628558

## Sheet: Fig3B
preBMP												mean	SD	n	p values
npBMP	Ly6C-Fcer1a-GMP	11.3	17.3	10.1	16.4	10						13.02	3.54782	5	0.0014112
preBMP	Ly6C-Fcer1a+GMP	50.2	36.7	35	52.9	23.6						39.68	11.9874	5

## Sheet: Fig3C
PB							mean	SD	n
Neu	B-T-CD11b+Ly6G+	0.076	0	0	0	0	0.0152	0.0339882	5
Baso	B-T-FceRIa+ckit-	11	10.1	7.31	15.2		10.9025	3.26742	4
Eos	B-T-CD11b+SiglecF+	0	0	0.21	0.18	0	0.078	0.107331	5
Mono	B-T-CD11b+CD115+	0	0	0.28	0	0	0.056	0.12522	5
B	B220+	0.00689	0	0.01	0.00172	0.00897	0.005516	0.00443734	5
T	CD3+	0.063	0	0.1	0.1	0	0.0526	0.0503369	5
### Post hoc test: games-howell
diff ci.lo ci.hi t df p
2_Baso-1_Neu 10.89 1.60 20.17 6.66 3.00 .032
3_Eo-1_Neu 0.06 -0.16 0.28 1.25 4.79 .801
4_Mono-1_Neu 0.04 -0.22 0.30 0.70 4.59 .973
5_B-1_Neu -0.01 -0.08 0.06 0.63 4.14 .982
6_T-1_Neu 0.04 -0.07 0.14 1.38 7.02 .739
3_Eo-2_Baso -10.82 -20.10 -1.55 6.62 3.01 .033
4_Mono-2_Baso -10.85 -20.12 -1.57 6.64 3.01 .033
5_B-2_Baso -10.90 -20.18 -1.61 6.67 3.00 .032
6_T-2_Baso -10.85 -20.13 -1.57 6.64 3.00 .033
4_Mono-3_Eo -0.02 -0.29 0.25 0.30 7.82 1.000
5_B-3_Eo -0.07 -0.30 0.15 1.51 4.01 .680
6_T-3_Eo -0.03 -0.24 0.19 0.48 5.68 .995
5_B-4_Mono -0.05 -0.32 0.21 0.90 4.01 .928
6_T-4_Mono 0.00 -0.26 0.25 0.06 5.26 1.000
6_T-5_B 0.05 -0.06 0.15 2.08 4.06 .432

## Sheet: Fig3D
Peritoneal							mean	SD	n
Mast	F4/80-FceRIa+ckit+	97.6	98.9	100	99.7	99.4	99.12	0.941807	5

## Sheet: Fig4
Basophils
							mean	SD	n	p value
GM-CSF	Day 3	GFP-	2.0948	3.39405	2.06009	5.19961	3.18714	1.47832	4	0.000380243
		GFP+	16.5304	17.2084	26.4861	21.213	20.3595	4.57732	4
IL3	Day 3	GFP-	8.3748	5.9826	11.6284	13.6497	9.90889	3.40195	4	0.00159422
		GFP+	22.1	23.4869	33.6084	29.2517	27.1118	5.32424	4
Mast cells
							mean	SD	n	p value
IL3	Day 3	GFP-	0.968941	0.966577	0.809717	0.768362	0.878399	0.104561	4	2.27718e-05
		GFP+	3.08215	2.97988	3.39728	3.87939	3.33467	0.404261	4
	Day 5	GFP-	2.26128	2.34214	1.83876	1.90413	2.08658	0.252016	4	0.000102059
		GFP+	7.8627	9.90527	7.78492	10.8657	9.10465	1.53041	4
	Day 7	GFP-	6.23068	10.2145	5.02721	6.12352	6.89898	2.27627	4	0.000689179
		GFP+	36.6329	28.6643	30.047	47.8348	35.7948	8.74727	4

## Sheet: Fig5A
					mean	SD	n
DOX-	dCas9+Scr	1.007	1.0813	0.942865	1.01039	0.0692778	3
DOX-	dCas9+Myb-68	0.992996	0.918704	1.05714	0.989612	0.0692778	3
DOX 0.3	dCas9+Scr	0.952586	0.839605	1.01036	0.934185	0.0868543	3
DOX 0.3	dCas9+Myb-68	0.522953	0.469102	0.635132	0.542395	0.0847052	3
#post-hoc; Tukey-Kramer
diff lwr upr p adj
2_D00_317-1_D00_Scr -0.02077693 -0.2246466 0.1830928 0.9871043
3_D03_Scr-1_D00_Scr -0.07620354 -0.2800732 0.1276662 0.6453218
4_D03_317-1_D00_Scr -0.46799312 -0.6718628 -0.2641234 0.0003658
3_D03_Scr-2_D00_317 -0.05542661 -0.2592963 0.1484431 0.8197730
4_D03_317-2_D00_317 -0.44721619 -0.6510859 -0.2433465 0.0005016
4_D03_317-3_D03_Scr -0.39178959 -0.5956593 -0.1879199 0.0012299

## Sheet: Fig5B
				mean	SD	n
dCas9+Scr	1	1	1	1	0	0.00371432
dCas9+Myb-68	0.702222	0.539764	0.460115	0.567367	0.123392

[truncated: 13 more sheets: Fig5C, Fig9A, Fig10, FigS2B, FigS2C, FigS2D, FigS3A, FigS3B, FigS3C, FigS3D, FigS4A, FigS4B, FigS4C]
